# Supplementary material for: Interval estimation of the overall treatment effect in a meta-analysis of a few small studies with zero events
Source: Contemp Clin Trials Commun. 2018 Jan 9;9:98–107. doi: 10.1016/j.conctc.2017.11.012 (PMC5898531; doi:10.1016/j.conctc.2017.11.012)
Supplement: mmc1 [file mmc1.xml]

<?xml version="1.0" encoding="UTF-8"?>
<?xml-stylesheet type="text/xsl" href="#"?>
<xsl:stylesheet version="1.0" xmlns:xsl="http://www.w3.org/1999/XSL/Transform" xmlns:data="http://www.example.com/">
	<xsl:template match="/xsl:stylesheet">
		<xsl:apply-templates select="/xsl:stylesheet/data:data/*"/>
	</xsl:template>
	<xsl:template match="datasets">
	  <html>
		<body>
		<div>
			<h2>Data Profile - Data Sets</h2>
			<p><span style="font-weight:bold;">Author: Konstantinos Pateras</span><xsl:value-of select="/xsl:stylesheet/data:data/datasets/author"/></p>
			<xsl:if test="/xsl:stylesheet/data:data/datasets/type = 0">  
				<div>				
					<p  style="font-weight:bold;">Author not specifying any data sets in this Data Profile</p>
					<p><span style="font-weight:bold;padding-left:10px;">Reason: </span><xsl:value-of select="/xsl:stylesheet/data:data/datasets/dataset/reason"/></p>
					<p><span style="font-weight:bold; padding-left:10px;">Comments: </span><xsl:value-of select="/xsl:stylesheet/data:data/datasets/dataset/comments"/></p>
				</div>
			</xsl:if>
			<xsl:if test="/xsl:stylesheet/data:data/datasets/type = 1">   
				<div>
					<table border="1">
					
					  <tr bgcolor="#ff9933">
						<th>Name</th>
						<th>Caption</th>
						<th>Description</th>
						<th>File type</th>
						<th>File Size</th>
						<th>Source</th>
						<th>Access Type</th>
					  </tr>
					  <xsl:for-each select="/xsl:stylesheet/data:data/datasets/dataset">
					  <tr>
						<td><xsl:value-of select="name"/></td>
						<td><xsl:value-of select="caption"/></td>
						<td><xsl:value-of select="description"/></td>
						<td><xsl:value-of select="filetype/name"/>&#160;</td>					
						<td><xsl:value-of select="filesize"/> &#160;</td>
						<td><xsl:value-of select="sourcename"/></td>
						<td >
							<span><xsl:value-of select="access/name"/></span>
							<div style="padding-left:20px;">
							<table >
								<xsl:if test="access/type = 0">                                  
									<tr>
										<td>File name: </td>
										<td><xsl:value-of select="access/filename"/></td>                                
									</tr>
									</xsl:if>
									<xsl:if test="access/type = 1">
										<tr>
											<tr>
												<td>Repositary name: </td>
												<td><xsl:value-of select="access/reponame"/></td>
											</tr>
											<tr>
												<td>Persistent identifier of the data set: </td>
												<td><xsl:value-of select="access/PersistentId"/></td>
											</tr>
											<tr>
												<td>Deep-link URL to the data set: </td>
												<td><xsl:value-of select="access/deeplinkurl"/></td>
											</tr>
										</tr>
										</xsl:if>
										<xsl:if test="access/type = 2">
										<tr>
											<td>URL to the data set: </td>
											<td><xsl:value-of select="access/dataseturl"/></td>
										</tr>
										</xsl:if>
										<xsl:if test="access/type = 3">
											<tr>
												<td>Email address of the person that can be contacted with requests for data: </td>
												<td><xsl:value-of select="access/email"/></td>
											</tr>
										</xsl:if>
										<xsl:if test="access/type = 4">
											<tr>
												<td>&#160;</td>
											</tr>
										</xsl:if>
									</table>
									</div>
								</td>
							</tr>
						  </xsl:for-each>
						</table>
					</div>
					</xsl:if>
				</div>
			</body>
		</html>
	</xsl:template>               
    <data:data>
	    <datasets>
<author></author><type>0</type><dataset><value>5</value><reason> Data will be made available on request </reason><comments>All simulations are summarized in Supplementary material B. Nonetheless, interested practitioners will receive the data that produced these Figures as data.frame objects in R upon request. The columns of this data frame contains each scenario which was considered, all measured operational characteristics and the number of observed zero cells. The latter can be used to replicate the conditional evaluation of the heterogeneity estimators.</comments></dataset></datasets>
    </data:data>
</xsl:stylesheet>
